# Supplementary material for: Sublimation Study of Six 5-Substituted-1,10-Phenanthrolines by Knudsen Effusion Mass Loss and Solution Calorimetry
Source: Entropy (Basel). 2022 Jan 27;24(2):192. doi: 10.3390/e24020192 (PMC8871135; doi:10.3390/e24020192)
Supplement: Supplementary file 1 [file entropy-24-00192-s001.zip]

Archive with 1 entries (1 files):
- entropy-1555399-supplementary.pdf
